# Supplementary material for: The Importance of Carbapenemase-Producing Enterobacterales in African Countries: Evolution and Current Burden
Source: Antibiotics (Basel). 2024 Mar 24;13(4):295. doi: 10.3390/antibiotics13040295 (PMC11047529; doi:10.3390/antibiotics13040295)
Supplement: Supplementary file 1 [file antibiotics-13-00295-s001.zip]

Archive with 1 entries (1 files):
- antibiotics-2882478-supplementary.xlsx
