# Supplementary material for: The Importance of Carbapenemase-Producing Enterobacterales in African Countries: Evolution and Current Burden
Source: Antibiotics (Basel). 2024 Mar 24;13(4):295. doi: 10.3390/antibiotics13040295 (PMC11047529; doi:10.3390/antibiotics13040295)
Supplement: Supplementary file 1 [file antibiotics-13-00295-s001.zip › antibiotics-2882478-supplementary.xlsx]

## Sheet: Table_S1
Country	Ref.	Publishing year	Study / Sampling period	Sample type	Sample origin	No. of sources sampled (patients, participants, other)	Samples collected	Strains isolated	Of which Enterobacterales / Enterobacteriaceae	MDRO (as reported)	CRO	CPO	CRE	CPE	CRE positive patients / participants	CPE positive patients / participants	CPE species	Carbapenemase of CPE	No. of CPE per carbapenemase / gene	Genes identified	Detection method for CP	Molecular detection method	Sequencing	Prevalence in studied population / study	Obs.
Algeria	30	2010	2008	Rectal swabs	Carriage (intestinal)	2	2	2	2	2	2	2	2	2	2	2	1 E. coli 1 K. pneumoniae	2 VIM-19	1 E. coli blaVIM-19 1 K. pneumoniae blaVIM-19	blaVIM-19	AST + PCR + Seq.	Yes	Yes	N/A	First report
	38	2014	2011-2012	Various c.s	Infected patients	1602	1602	1602	448 E. coli	94 E. coli	1	1	1	1	1 (UTI)	1 (UTI)	1 E. coli	1 OXA-48	1 E. coli blaOXA-48	blaOXA-48	AST + PCR + Seq.	Yes	Yes	1.1% MDR E.coli were CPE	First report
	39	2016	2014-2015	Stool samples (animals)	Carriage (intestinal) in animals	200	200	N/A	N/A	N/A	N/A	5	N/A	5	N/A	5	5 E. coli	4 OXA-48 1 NDM-5	4 E. coli blaOXA-48 1 E. coli blaNDM-5	blaOXA-48, blaNDM-5	AST + MHT + PCR + Seq.	Yes	Yes	2.5% CPE carriers (intestinal)
	40	2016	2014	Various c.s. + env. samples	C.s including infections (patients) + environment	N/A pt. + 300 env.	N/A	N/A	N/A	89 GNB (56 c.s. + 33 env.)	32 GNB (16 c.s. + 16 env.)	14	13	5	13	5	2 E cloacae 3 K. pneumoniae	5 OXA-48	2 E. cloacae blaOXA-48 3 K. pneumoniae blaOXA-48	blaOXA-48	PCR + RT-PCR + Seq.	Yes	Yes	N/A	First report
	41	2017	2013-2015	Various c.s	C.s including infections (patients)	N/A	N/A	186	161	N/A	36	11	20	2	20	2	2 K. pneumoniae	2 OXA-48	2 K. pneumoniae blaOXA-48	blaOXA-48	AST + Seq.	Yes	Yes	1.2% of Enterobacteriaceae were CPE
	42	2017	2014-2015	Stool samples + surf. samples	Carriage (intestinal) + environment	N/A	N/A	99 (60 stool + 39 surf.)	N/A	N/A	10 (stool + surf.)	10 (stool + surf.)	2 (stool)	2 (stool)	2	2	1 E. coli 1 K. pneumoniae	2 OXA-48	1 E. coli blaOXA-48 1 K. pneumoniae blaOXA-48	blaOXA-48	AST + Carba NP + PCR + Seq.	Yes	Yes	N/A
	43	2020	2019	Stool samples (colorectal cancer patients)	Carriage (intestinal)	42	42	N/A	7	N/A	N/A	N/A	1	1	1	1	1 K. pneumoniae	1 OXA-48	1 K. pneumoniae blaOXA-48	blaOXA-48	PCR + Seq.	Yes	Yes	2.4% CPE carriers (intestinal)
	44	2022	2017-2018	Various c.s	C.s including infections (patients)	76	103	112 (74 GNB + 38 GPC)	70	10	2	1	1	1	1	1	1 K. pneumoniae	1 NDM-5	1 K. pneumoniae blaNDM-5	blaNDM-5	AST + PCR + Seq.	Yes	Yes	~1% CPE prevalence
Angola	45	2016	2015	Rectal swabs (children)	Carriage (intestinal)	157 (100 hospital + 57 community)	157	N/A	N/A	N/A	57 (56 hospital + 1 community)	57 (56 hospital + 1 community)	57 (56 hospital + 1 community)	57 (56 hospital + 1 community)	48	48 (47 hospital, 9 pt. carried 2 CPE + 1 community)	29 E. coli 25 K. pneumoniae 1 E. cloacae 1 P. stuartii 1 P. rettgeri	50 OXA-181 7 NDM-1	25 E. coli blaOXA-181 4 E.coli blaNDM-1 24 K. pneumoniae blaOXA-181 1 K. pneumoniae blaNDM-1 1 E. cloacae blaOXA-181 1 P. stuartii blaNDM-1 1 P. rettgeri blaNDM-1	blaOXA-181, blaNDM-1	PCR + Seq.	Yes	Yes	27.4% CPE carriers (intestinal)	Original studies are also cited in reference 159.
	46	2018	2017	Rectal swabs (children)	Carriage (intestinal)	36	36	69 (of a total of 79 described, 10 were both 16S rRNA methylase producers & CPE)	69	69	57	57	57	57	28	28 (4 pt. carried 3 CPE; N/A carried 2 CPE)	24 K. pneumoniae 23 E. coli 8 E. cloacae 1 E. aerogenes 1 C. freundii	24 NDM-5 10 NDM-1 23 OXA-181	8 K. pneumoniae blaNDM-1 6 K. pneumoniae blaNDM-5 10 K. pneumoniae blaOXA-181 15 E. coli blaNDM-5 8 E. coli blaOXA-181 2 E. cloacae blaNDM-1 2 E. cloacae blaNDM-5 4 E. cloacae blaOXA-181 1 E. aerogenes blaOXA-181 1 C. freundii blaNDM-5	blaNDM-1, blaNDM-5, blaOXA-181	PCR + Seq.	Yes	Yes	78% CPE carriers (intestinal)	First report Original studies are also cited in reference 159.
Benin	47	2023	N/A	Hospital wastewater	Environment	N/A	N/A	N/A	N/A	N/A	N/A	N/A	N/A	N/A	N/A	N/A	N/A	N/A	N/A	blaGES	Seq.	Yes	Yes	N/A	Supplementary tables contain in detail sequencing data of the bla genes. Only blaGES genes with carbapenemase phenotypes were selected and analysed. Study also reported for Burkina Faso.
	48	2023	2021-2022	Urine samples	UTIs (patients)	N/A	309	N/A	103	N/A	N/A	N/A	27	N/A	N/A	N/A	N/A	N/A	N/A	N/A	N/A	No	No	N/A
Burkina Faso	47	2023	N/A	Hospital wastewater	Environment	N/A	N/A	N/A	N/A	N/A	N/A	N/A	N/A	N/A	N/A	N/A	N/A	N/A	N/A	blaGES, blaIMP, blaNDM, blaVIM, blaOXA-48-like, blaOXA-58-like	Seq.	Yes	Yes	N/A	Supplementary tables contain in detail sequencing data of the bla genes. Only blaGES genes with carbapenemase phenotypes were selected and analysed. Study also reported for Benin.
	49	2023	N/A	Hospital wastewater	Environment	5	84 (82 positive)	170	170	N/A	21	10	21	10	N/A	N/A	6 E. coli 4 K. pneumoniae	6 NDM 3 OXA-48-like 1 NDM + OXA-48-like	3 E. coli OXA-48-like 2 E. coli NDM 1 E. coli NDM + OXA-48-like 2 K. pneumoniae OXA-48-like 2 K. pneumoniae NDM	N/A	Immunochromatographic test O.K.N.V.I. RESIST-5 (CORIS BioConcept, Belgium)	No	No	N/A	Reported OXA-48 could have been OXA-48-like. This is important, as not all OXA-48-like enzymes are carbapenemases.
Botswana	50	2021	2020	Rectal swabs	Carriage (intestinal)	2469 (hospital, clinic, community)	2469	N/A	N/A	N/A	57	N/A (Inconclusive data)	57	N/A (Inconclusive data)	42 (10 carried multiple CRE)	N/A (Inconclusive data)	N/A	N/A	N/A	N/A	CRE Chromogenic Media + Unidentified genotypic method	Yes	N/A / No	6.8% hospital CRE carriers 0.7% clinic CRE carriers 0.2% community CRE carriers
Cape Verde	51	2022	2021	Rectal swabs	Carriage (intestinal)	98	98	N/A	N/A	97	N/A	N/A	11	6	N/A	6	5 E. coli 1 K. pneumoniae	4 OXA-181 1 OXA -244 1 OXA-48	4 E. coli OXA-181 1 E. coli OXA -244 1 K. pneumoniae OXA-48	blaOXA-181, blaOXA-244, bla-OXA-48	PCR + Seq.	Yes	Yes	6% CPE carriers (intestinal)
Djibouti	52	2023	2019	Various c.s. + env. samples	C.s including infections (human & animal) + environment	1650	1650: 1300 human (800 community urine samples + 500 hospital clinical samples) 270 fecal samples from livestock 60 fish samples 20 water samples	477 from human samples (318 GNB + 159 GPC) 134 from others	266 from human samples 126 from others	N/A (Obs. Supplementary materials could not be accessed)	N/A (Obs. Supplementary materials could not be accessed)	32	N/A (Obs. Supplementary materials could not be accessed)	25	N/A (Obs. Supplementary materials could not be accessed)	N/A (Obs. Supplementary materials could not be accessed)	19 E. coli 5 K. pneumoniae 1 P. mirabilis	N/A (Obs. Supplementary materials could not be accessed)	N/A (Obs. Supplementary materials could not be accessed)	blaNDM-1, blaNDM-5, bla-OXA48, blaOXA-181	Selective chromogenic media for CP-GNB + AST + KPC/MBL and OXA-48 Confirm kit (Rosco Diagnostica A/S, Taastrup, Danmark) + NG Test Carba 5 immunoassay (NG Biotech, Guipry, France) + Seq.	Yes	Yes	1.9% CP-GNB prevalence among all samples 1.5% CPE prevalence among all samples 1.2% CP-GNB prevalence among human samples	Supplementary materials could not be accessed.
Egypt	53	2012	2012	Blood / blood cultures	Sepsis / Bloodstream infection	1	1	1	1	1	1	1	1	1	1	1	1 K. pneumoniae	1 NDM-1	1 K. pneumoniae blaNDM-1	blaNDM-1	PCR + Seq.	Yes	Yes	N/A	First report
	54	2018	2015	Blood / blood cultures	Neonates with bacteremia	N/A	N/A	40	40	N/A	15	17 Obs. Several strains could be carbapenemase-encoding non-producers	15	17 Obs. Several strains could be carbapenemase-encoding non-producers	15	17	17 S. marcescens	2 IMP-4 15 IMP-4 + VIM-2	2 S. marcescens blaIMP-4 15 S. marcescens blaIMP-4 + blaVIM-2	blaIMP-4, blaVIM-2	PCR + PFGE + Seq.	Yes	Yes	N/A
	55	2019	2015-2016	Rectal swabs (ICU children)	Carriage (intestinal)	100	100	N/A	413	N/A	N/A	N/A	100	80	N/A (Inconclusive data)	N/A (Inconclusive data)	57 K. pneumoniae 20 E. coli 3 E. cloacae	27 NDM-1 5 NDM-1 + OXA-48 1 NDM-1 + OXA-48 + VIM 33 OXA-48 6 OXA-48 + VIM 8 VIM	20 K. pneumoniae blaNDM-1 4 K. pneumoniae blaNDM-1 + blaOXA-48 19 K. pneumoniae blaOXA-48 5 K. pneumoniae blaOXA-48 + blaVIM 8 K. pneumoniae blaVIM 1 K. pnuemoniae blaNDM-1 + blaOXA-48 + blaVIM 7 E. coli blaNDM-1 1 E. coli blaNDM-1 + blaOXA-48 11 E. coli blaOXA-48 1 E. coli blaOXA-48 + blaVIM 3 E. cloacae blaOXA-48	blaNDM-1, blaOXA-48, blaVIM	AST + MHT + PCR + Seq.	Yes	Yes	19.4% Enterobacteriaceae were colonizing CPE
	56	2020	2006-2013	Stool sample	Diarrheal disease	N/A	N/A	N/A	32	N/A	N/A	N/A	N/A	1 (for Egypt)	N/A	1 (for Egypt)	1 E.coli	1 NDM	1 E. coli blaNDM	blaNDM	Hybridization + PCR	Yes	N/A / No	N/A	Study also reported for Kenya; Kenya data not included on this row.
	57	2023	2019	Various c.s	C.s including infections (patients)	N/A	N/A	150	N/A	N/A	30 GNB	21	26	19	N/A	N/A	7 K. pneumoniae 7 E. coli 3 E. cloacae 2 C. freundii	6 NDM 1 KPC 1 VIM 1 VIM + NDM 1 IMP + NDM 2 NDM + KPC 1 VIM + KPC 1 IMP + VIM 2 IMP + VIM + NDM 1 IMP + VIM + KPC 2 IMP + VIM + NDM + KPC Obs. Quadruple and triple positivity was reported for 2 respectively 3 isolates. This could render data inconclusive.	3 K. pneumoniae blaNDM 2 E. coli blaNDM 1 C. freundii blaNDM 1 K. pneumoniae blaKPC 1 E. coli blaVIM 1 K. pneumoniae blaVIM + blaNDM 1 K. pneumoniae blaIMP + blaNDM 1 K. pneumoniae blaNDM + blaKPC 1 E. coli blaVIM + blaKPC 1 E. coli blaNDM + blaKPC 1 E. cloacae blaIMP + blaVIM 1 E. coli blaIMP + blaVIM + blaNDM 1 C. freundii blaIMP + blaVIM + blaNDM 1 E. cloacae blaIMP + blaVIM + blaKPC 1 E. coli…	blaNDM, blaVIM, blaIMP, blaKPC	PCR	Yes	No	N/A
	58	2023	2019-2020	Various c.s	C.s including infections (patients)	N/A	N/A	150	150	N/A	53 (with some uncertain data on phenotypic tests)	53	53 (with some uncertain data on phenotypic tests)	53	N/A	N/A	37 K. pneumoniae 15 E. coli 1 K. oxytoca	18 NDM-1 + OXA-48 12 NDM-1 23 OXA-48	15 K. pneumoniae blaOXA-48 8 K. pneumoniae blaNDM-1 14 K. pneumoniae blaOXA-48 + blaNDM-1 7 E coli blaOXA-48 4 E. coli blaNDM-1 4 E. coli blaOXA-48 + blaNDM-1 1 K. oxytoca blaOXA-48	blaNDM-1, blaOXA-48	AST + mCIM & eCIM + PCR	Yes	No	N/A	Specific primers used for blaNDM-1, blaOXA-48
Ethiopia	59	2016	2012	Stool samples or rectal swabs (patients)	Carriage (intestinal)	267 (154 adults + 94 children)	267	N/A	295	151	N/A	N/A	5	2	5	2	2 K. pneumoniae	2 KPC and/or MBL	2 K. pneumoniae KPC and/or MBL	N/A	ROSCO Neo-Sensitab	No	No	0.75% CPE carriers (intestinal)
	60	2015	2014	Urine samples	UTIs (patients)	442	N/A	N/A	183	160	N/A	N/A	5	5 (Obs. the use of phenotypic detection methods only renders this data uncertain)	5	5 (Obs. the use of phenotypic detection methods only renders this data uncertain)	2 E. coli 2 K. pneumoniae 1 E. aerogenes	N/A	N/A	N/A	AST + CHROMagar KPC medium	No	No	2.73% CPE prevalence
	61	2019	2017-2018	Various c.s	C.s including infections (patients)	N/A	947	306	238	225 fermentative GNB	N/A	N/A	4	4 (Obs. the use of phenotypic detection methods only renders this data uncertain)	4	4 (Obs. the use of phenotypic detection methods only renders this data uncertain)	4 K. pneumoniae	N/A	N/A	N/A	AST + MHT	No	No	2% CPE prevalence reported (1.68% calculated)
	62	2017	2014	Blood and urine samples	Septicemia and UTIs (patients)	322 (children)	322	N/A	33	N/A	N/A	N/A	4	4 (Obs. the use of phenotypic detection methods only renders this data uncertain)	4	4 (Obs. the use of phenotypic detection methods only renders this data uncertain)	2 K. pneumoniae 1 K. oxytoca 1 M. morganii	N/A	N/A	N/A	AST + MHT	No	No	12.2% CPE prevalence among Enterobacteriaceae (Obs. it is not clear if the strains were CPE or CRE)
	63	2019	2017-2018	Various c.s	C.s including infections (patients)	532	532	263 (185 GNB)	164	148 GNB	24	24 (Obs. the use of phenotypic detection methods only renders this data uncertain)	23	23 (Obs. the use of phenotypic detection methods only renders this data uncertain)	23	23 (Obs. the use of phenotypic detection methods only renders this data uncertain)	16 K. pneumoniae 2 E. coli 1 C. freundii 3 E. cloacae 1 Salmonella spp.	N/A	N/A	N/A	AST + MHT	No	No	16.2% CPO prevalence reported 13% CPO among GNB 12.4% CPE among GNB 4.3% CPE in study population
	64	2021	2018	Various c.s	C.s including infections (patients)	N/A	N/A	N/A	312	214	17	8 (Obs. the use of phenotypic detection methods only renders this data uncertain)	17	8 (Obs. the use of phenotypic detection methods only renders this data uncertain)	17	8 (Obs. the use of phenotypic detection methods only renders this data uncertain)	4 K. pneumoniae 3 E. coli 1 Enterobacter spp.	5 OXA-48-like 2 MBL 1 KPC + OXA-48-like	3 E. coli OXA-48-like 2 K pneumoniae OXA-48-like 1 K. pneumoniae MBL 1 Enterobacter spp. MBL 1 K. pneumoniae KPC + OXA-48-like	N/A	AST + mCIM + Neo-Sensitabs disk diffution (Rosco, Taastrupgaardsvej, Denmark)	No	No	2.6% CPE prevalence among Enterobacterales	Reported OXA-48 could have been OXA-48-like. This is important, as not all OXA-48-like enzymes are carbapenemases.
	65	2021	2017-2018	Various c.s	C.s including infections (patients)	833	833	141 GNB	134	121	N/A	N/A	N/A	8 (Obs. the use of phenotypic detection methods only renders this data uncertain)	N/A	8 (Obs. the use of phenotypic detection methods only renders this data uncertain)	3 Klebsiella spp. 1 Citrobacter spp. 1 E. coli 3 Enterobacter spp.	N/A	N/A	N/A	MHT	No	No	~1% CPE prevalence
	66	2022	2019-2020	Blood / blood cultures	Sepsis (patients)	1416	N/A	N/A	301	N/A	N/A	N/A	27	20	27	20	17 K. pneumoniae 3 E. cloacae	16 NDM-1 4 NDM-5 4 OXA-181	4 K. pneumoniae blaNDM-5 + blaOXA-181 13 K. pneumoniae NDM-1 3 E. cloacae NDM-1	blaNDM-1, blaNDM-5, blaOXA-181	AST + Seq.	Yes	Yes	~7% CPE prevalence among Enterobacterales 1.4% CPE prevalence in studied population
	67	2022	2019	Various c.s	Infected patients	384	384	N/A	100	44	N/A	N/A	8	6 (Obs. the use of phenotypic detection methods only renders this data uncertain)	8	6	1 E. coli 3 K. pneumoniae 2 E. cloacae	N/A	N/A	N/A	AST + mCIM	No	No	6% CPE prevalence among Enterobacterales 1.56% CPE prevalence in studied population
	68	2022	2021	Stool sample (food handlers)	Carriage (intestinal)	290	290	N/A	347	147	7	7 (Obs. the use of phenotypic detection methods only renders this data uncertain)	7	7 (Obs. the use of phenotypic detection methods only renders this data uncertain)	7	7 (Obs. the use of phenotypic detection methods only renders this data uncertain)	4 E. coli 3 K. pneumoniae	N/A	N/A	N/A	AST + double-disk diffusion test + mCIM + eCIM	No	No	2% CPE carriers (intestinal)
	69	2022	2018-2019	Various c.s	C.s including infections (patients)	N/A	N/A	132 K. pneumoniae	132 K. pneumoniae	130 K. pneumoniae	39 K. pneumoniae	26 K. pneumoniae (28 by mCIM, 26 by PCR)	39 K. pneumoniae	26 K. pneumoniae (28 by mCIM, 26 by PCR)	N/A	N/A	26 K. pneumoniae	25 NDM 1 NDM + KPC	25 K. pneumoniae blaNDM 1 K. pneumoniae blaNDM + blaKPC	blaNDM, blaKPC	mCIM + PCR	Yes	No	21.2% CPE among tested strains
	70	2023	2020-2021	Stool sample	Diarrheal and non-diarrheal stool (children)	476 (391 diarrheal + 85 non-diarrheal)	476 (391 diarrheal + 85 non-diarrheal)	428 E. coli (183/428 DEC)	428 E. coli (183/428 DEC)	79/183	4/183	4/183 (Obs. the use of phenotypic detection methods only renders this data uncertain)	4/183	4/183 (Obs. the use of phenotypic detection methods only renders this data uncertain)	4/183	4/183 (Obs. the use of phenotypic detection methods only renders this data uncertain)	4 E. coli	N/A	N/A	N/A	AST + mCIM	No	No	2,2% CPE among DEC
	71	2023	2018-2019	Blood / blood cultures	Bloodstream infection suspected patients	1486	1486	417 (231 GNB)	179	215	58	58 (Obs. the use of phenotypic detection methods only renders this data uncertain)	31	31 (Obs. the use of phenotypic detection methods only renders this data uncertain)	31	31 (Obs. the use of phenotypic detection methods only renders this data uncertain)	15 K. pneumoniae 5 E. coli 5 K. oxytoca 2 S. marcescens 1 K. rhinosleroma 1 P. mirabilis 1 E. cloacae 1 M. morganii	N/A	N/A	N/A	AST + mCIM + eCIM	No	No	25.1% CP-GNB among 231 GNB 5.6% MBL among 231 GNB 2% CPE in studied population
	72	2023	2022 (Systematic review)	N/A	N/A	N/A	N/A	N/A	N/A	N/A	N/A	N/A	N/A	N/A	N/A	N/A	N/A	N/A	N/A	N/A	N/A	N/A	N/A	5.44% CPE prevalence in Ethiopia - 2.24% (2015-2016) to 17.44% (2017-2018) - 1.65% (Southern regions) to 6.45 (Central Ethiopia)
Gabon	73	2022	N/A	Stool samples	Diarrheal disease (children)	N/A	N/A	98	67	N/A	36	N/A	28	N/A	N/A	N/A	N/A	N/A	N/A	N/A	N/A	No	No	N/A
	74	2023	2016-2018	Various c.s + stool samples (carriage)	C.s including infections (patients) + carriage (intestinal)	869 (569 hospital pt., 300 outpatients) + 19 pt.	869 (c.s.) + 19 stools (carriage)	869 (c.s GNB) + 19 (carriage GNB)	N/A	N/A	14 (c.s.) + 1 (carriage)	14 (c.s.) + 1 (carriage)	10 (c.s.) + 1 (carriage)	10 (c.s.) + 1 (carriage)	10 (c.s.) + 1 (carriage)	10 (c.s.) + 1 (carriage)	1 E. cloacae 1 E. coli 8 K. pneumoniae + 1 E. coli (carriage)	4 NDM-5 6 OXA-48 + 1 NDM-5 (carriage)	1 E. cloacae blaNDM-5 1 E. coli blaNDM-5 2 K. pneumoniae blaNDM-5 6 K. pneumoniae blaOXA-48 + 1 E. coli blaNDM-5 (carriage)	blaNDM-5, blaOXA-48	AST + PCR (for CRO) + Seq.	Yes	Yes	1.61% reported CPO prevalence for c.s. isolates 5.26% reported CPO (and CPE) prevalence for carriage 1.15% CPE prevalence for c.s. isolates
Ghana	75	2019	2012-2014	Various c.s	C.s including infections (patients)	N/A	N/A	111	20	N/A	111	26	20	7	N/A	N/A	3 E. coli 2 K. pneumoniae 1 P. stuartii 1 S. sonnei	5 NDM-1 2 OXA-48	3 E. coli blaNDM-1 2 K. pneumoniae blaOXA-48 1 P. stuartii blaNDM-1 1 S. sonnei blaNDM-1	blaNDM-1, blaOXA-48	ERIC-PCR + Seq.	Yes	Yes	6.3% CPE among CRO
	76	2020	2017-2018	Ear, axilla, groin and perianal swabs	Neonates screened for MDR-GNB carriage	228	228	276 GNB (175 of 228 pt.)	226	174 (113 of 228 pt.)	18	18	18	18	18	18	18 K. pneumoniae	18 OXA-181	18 K. pneumoniae blaOXA-181	blaOXA-181	AST + ROSCO (Taastrup, Denmark) phenotypic + Seq	Yes	Yes	~10% CPE carriage
	77	2022	2021	Surface swab	Hospital environment	5 wards	231	229	N/A	N/A	26	26	1	1	N/A	N/A	1 K. pneumoniae	1 OXA-48-like	1 K. pneumoniae blaOXA-48-like	blaOXA-48-like	Selective media + PCR + Seq.	Yes	Yes	0.4% CPE on surfaces	Not mentioned the specific OXA-48 gene. This is important, as not all OXA-48-like enzymes are carbapenemases.
	78	2022	2016	Nasopharyngeal swab (carriage)	Healthy children	410	410	57 GNB	43	38	5	5 (Obs. the use of phenotypic detection methods only renders this data uncertain)	4	4 (Obs. the use of phenotypic detection methods only renders this data uncertain)	4	4 (Obs. the use of phenotypic detection methods only renders this data uncertain)	3 E. coli 1 K. pneumoniae	N/A	N/A	N/A	AST + MHT	No	No	1.46 CPO nasopharyngeal carriage 0.97 CPE nasopharyngeal carriage
	79	2023	2017-2018	Various c.s	C.s including infections (patients)	181	181	181 GNB	161	74	35	5	31	4	31	4	1 E. coli 2 K. pneumoniae 1 P. vermicola	2 OXA-48-like + KPC 2 NDM	1 E. coli blaOXA-48-like + blaKPC 1 K. pneumoniae blaOXA-48 + blaKPC 1 K. pneumoniae blaNDM 1 Providencia vermicola blaNDM	blaOXA-48-like, blaKPC, blaNDM	AST + MHT + mCIM + PCR	Yes	No	2.2% CPE prevalence among isolates 2.5% CPE prevalence among Enterobacterales	Reported OXA-48 could have been OXA-48-like. This is important, as not all OXA-48-like enzymes are carbapenemases.
	80	2023	2011	Stool samples	Carriage (intestinal)	736	736	382	371	277	2	2	2	2	2	2	2 E. coli	2 NDM-1	2 E. coli blaNDM-1	blaNDM-1	AST + MHT + PCR + Seq.	Yes	Yes	0.3% CPE carriage
Kenya	29	2010	2007	Urine and urethral discharge	Infected patients	N/A	N/A	1 (for Kenya) of 7 total	1 (for Kenya) of 7 total	1 (for Kenya) of 7 total	1 (for Kenya) of 7 total	1 (for Kenya) of 7 total	1 (for Kenya) of 7 total	1 (for Kenya) of 7 total	1 (for Kenya) of 7 total	1 (for Kenya) of 7 total	1 K. pneumoniae of 7 total	1 NDM-1 of 7 total	1 K. pneumoniae blaNDM-1 of 7 total	blaNDM-1	PCR (PFGE patterns) + Seq.	Yes	Yes	N/A	First report
	56	2020	2006-2013	Stool sample	Diarrheal disease	N/A	N/A	N/A	32	N/A	N/A	N/A	N/A	1 (for Kenya)	N/A	1 (for Kenya)	1 Salmonella spp.	1 OXA-48	1 Salmonella spp. blaOXA-48	blaOXA-48	Hybridization + PCR + Seq.	Yes	Yes	N/A	Study also reported for Egypt; Egypt data not included on this row.
	81	2022	2015-2020	Various c.s + surface swabs	Infected patients + hospital environment	89 (62 community + 21 HAI + 6 env.)	89	89	89	37	2	2	2	2	N/A	N/A	2 K. pneumoniae	1 NDM-1 1 OXA-181	1 K. pneumoniae blaNDM-1 1 K. pneumoniae blaOXA-48	blaNDM-1, blaOXA-48	AST + Seq.	Yes	Yes	2.24% CPE among studied strains
	82	2022	2019	Maternal vaginal swabs + neonates rectal swabs + surface swabs	Mothers and neonates screened for carriage + hospital environemnt	600 (300 mothers + 300 neonates) + N/A hospital environment	1097 (300 from mothers)	N/A	N/A	288 (281 Enterobacterales)	63	47 (51/63 were seq.)	58	43 (47/58 were seq.)	7 mothers 8 neonates (29 at discharge) 3 surfaces	N/A (Obs. It could not be determined if all CRE positive patients were also CPE positive)	26 K. pneumoniae 11 E. coli 6 other	19 NDM-1 16 NDM-5 6 NDM-7 1 NDM-1 + OXA-181 1 OXA-232	13 K. pneumoniae blaNDM-1 10 K. pneumoniae blaNDM-5 1 K. pneumoniae blaNDM-7 1 K. pneumoniae blaNDM-1 + OXA-181 1 K. pneumoniae OXA-232 6 E. coli blaNDM-5 5 E. coli blaNDM-7 6 other blaNDM-1	blaNDM-1, blaNDM-5, blaNDM7, blaOXA-232, blaOXA-181	AST + Seq. Obs. 160/288 MDRO were sequenced (154/160 Enterobacterales) 51/63 CPO were seq.	Yes	Yes	2% CRO (CRE) vaginal carriage in mothers 3% CRO (CRE) intestinal carriage in neonates 3% CRO (CRE) prevalence on hospital surfaces Obs. The CRO reported in prevalence were CRE, but could not be determined if they were also CPE
	22	2023	2018-2019	Stool samples + rectal swabs	Carriage (intestinal)	42 infants (18 Kenya, 24 Nigeria)	119 reported 115 calculated (57 Kenya + 58 Nigeria)	N/A	N/A	N/A	N/A	N/A	N/A	N/A	N/A	7/18 Kenyan infants 20/24 Nigerian infants	N/A	Kenya: - 7 NDM - 1 VIM Nigeria - 20 NDM - 1 OXA-48-like	N/A	blaNDM, blaOXA-48-like, blaVIM	qPCR	Yes	No	N/A	First report Study also mentioned for Nigeria. Reported OXA-48 could have been OXA-48-like. This is important, as not all OXA-48-like enzymes are carbapenemases.
Libya	83	2011	2011	Rectal swabs	Carriage (intestinal)	25 (Libyan patients hospitalized in Slovenia)	25	N/A	N/A	4	1	1	1	1	1	1	1 K. pneumoniae	1 OXA-48	1 K. pneumoniae blaOXA-48	blaOXA-48	AST + MHT + PCR	Yes	No	N/A
	84	2012	2011	Various c.s	C.s including infections (patients) Obs. Carriage was sought	45 (Libyan patients hospitalized in Denmark)	45	N/A	N/A	13	8	8	7	7	7	7	7 K. pneumoniae	7 OXA-48	7 K. pneumoniae blaOXA-48	blaOXA-48	PCR + Seq,	Yes	Yes	N/A
	85	2013	2011	Blood / blood cultures	Positive blood culture	1 (Libyan patient hospitalized in Italy)	1	1	1	1	1	1	1	1	1	1	1 K. pneumoniae	1 OXA-48	1 K. pneumoniae blaOXA-48	blaOXA-48	PCR + Seq.	Yes	Yes	N/A
	86	2013	2012	Purulent sample	Sternal infection	1 (Libyan patient hospitalized in Tunisia)	1	1	1	1	1	1	1	1	1	1	1 K. pneumoniae	1 OXA-48 + NDM-1	1 K. pneumoniae blaOXA-48 + blaNDM-1	blaOXA-48, blaNDM-1	AST + MHT + PCR + Seq.	Yes	Yes	N/A	Study also reported for Tunisia.
	87	2016	2014-2015	Various c.s	C.s including infections (patients)	87 patients (47 Lybia, 40 Tunisia)	87 (47 Libya, 40 Tunisia)	87 (47 Libya, 40 Tunisia)	87 (47 Libya, 40 Tunisia)	N/A	10 (3 Tunisia, 7 Libya)	10 (3 Tunisia, 7 Libya)	10 (3 Tunisia, 7 Libya)	10 (3 Tunisia, 7 Libya)	10 (3 Tunisia, 7 Libya)	10 (3 Tunisia, 7 Libya)	10 K. pneumoniae (3 Tunisia, 7 Libya)	10 OXA-48 (3 Tunisia, 7 Libya)	10 K. pneumoniae blaOXA-48 (3 Tunisia, 7 Libya)	blaOXA-48	AST + MHT + modified Carba NP + EDTA test + PCR & RT-PCR + Seq.	Yes	Yes	11.4% CPE among studied strains
Madagascar	88	2015	2013-2014	Stool samples	Carriage (intestinal) in pregnant women	356	356	N/A	N/A	N/A	N/A	1	1	1	1	1	1 K. pneumoniae	1 NDM-1	1 K. pneumoniae NDM-1	blaNDM-1	AST + PCR + Seq.	Yes	Yes	0.3% CPE intestinal carriage
	89	2020	2011-2016	Rectal screening samples + other c.s.	Carriage (intestinal) + infections	N/A	N/A	N/A	N/A	N/A	N/A	N/A	56	61 Obs. Several strains could be carbapenemase-encoding non-producers	56	53 (6 Madagascar 11 Mauritius)	3 K. pneumoniae 3 E. coli	3 NDM-1 1 NDM-4 2 NDM-5	3 K. pneumoniae blaNDM-1 1 E. coli blaNDM-4 2 E. coli blaNDM-5	blaNDM-1, blaNDM-4, blaNDM-5 Obs. The study included non-African countries.	AST + PCR + PFGE + Seq.	Yes	Yes	0.02% to 0.41% CPE fecal carriage (2011 to 2016) overall Obs. The study included non-African countries.	The study included non-African countries. Study also reported for Mauritius, but only data relevant for Madagascar was specified on this row.
Mauritius	90	2012	2009	Urine sample	UTI (patient)	1	N/A	1	1	1	1	1	1	1	1	1	1 K. pneumoniae	1 NDM-1	1 K. pneumoniae NDM-1	blaNDM-1	AST + PCR + Seq.	Yes	Yes	N/A
	89	2020	2011-2016	Rectal screening samples + other c.s.	Carriage (intestinal) + infections	N/A	N/A	N/A	N/A	N/A	N/A	N/A	56	61 Obs. Several strains could be carbapenemase-encoding non-producers	56	53 (6 Madagascar 11 Mauritius)	7 K. pneumoniae 1 E. coli 1 C. freundii 3 S. marcescens	6 NDM-1 1 NDM-7 1 NDM-5 1 NDM-1 + OXA-181 3 IMP-10	5 K. pneumoniae blaNDM-1 1 K. pneumoniae blaNDM-7 1 K. pneumoniae blaNDM-1 + blaOXA-181 1 E.coli blaNDM-5 1 C. freundii blaNDM-1 3 S. marcescens blaIMP-10	blaIMP-10, blaNDM-1, blaOXA-181, blaNDM-5, blaNDM-7 Obs. The study included non-African countries.	AST + PCR + PFGE + Seq.	Yes	Yes	0.02% to 0.41% CPE fecal carriage (2011 to 2016) overall	The study included non-African countries. Study also reported for Madagascar, but only data relevant for Mauritius was specified on this row.
Malawi	91	2019	2016-2017	Various c.s	C.s including infections (patients)	N/A	N/A	N/A	200	N/A	16	16	16	16	16	16	7 K. pneumoniae 8 E. coli 1 K. variicola	7 KPC-2 7 OXA-48 2 NDM-5	7 K. pneumoniae blaKPC-2 6 E. coli blaOXA-48 2 E. coli blaNDM-5 1 K. variicola blaOXA-48	blaKPC-2, blaOXA-48, blaNDM-5	AST + CHROMagar ECC suppl. with meropenem + mCIM + EDTA double disk method + PCR + Seq.	Yes	Yes	8% CPE among tested Enterobacterales
Mali	92	2017	2014	Blood / blood cultures	Bloodstream infection	N/A	7238	1334	82 (77 pt.)	N/A	N/A	N/A	1	1	1	1	1 E. coli	1 OXA-181	1 E. coli blaOXA-181	blaOXA-181	AST + PCR + Seq.	Yes	Yes	1.2% CPE among Enterobacteriaceae 0.075% CPE among positive blood cultures	First report
	93	2023	2021-2022	Pleural fluid	Pleuritis / pleuresy patients	526	526	N/A	110	104	N/A	N/A	N/A	3	N/A	3	1 K. pneumoniae 2 Providencia spp.	3 NDM-1	1 K. pneumoniae blaNDM-1 2 Providencia spp. blaNDM-1	blaNDM-1	AST + PCR	Yes	No	2.72% CPE among 110 Enterobacterales
Morocco	94	2011	N/A	Various c.s	C.s including infections (patients)	3	N/A	3	3	3	3	3	3	3	3	3	3 K. pneumoniae	3 NDM-1	3 K. pneumoniae NDM-1	blaNDM-1	AST + PCR + Seq.	Yes	Yes	N/A	First report
	95	2012	2009-2010	Various c.s	C.s including infections (patients)	N/A	N/A	N/A	463	N/A	N/A	N/A	13	13	12	12	9 K. pneumoniae 3 E. cloacae 1 K oxytoca	10 OXA-48 3 NDM-1	6 K. pneumoniae blaOXA-48 3 K. pneumoniae blaNDM-1 1 K. oxytoca blaOXA-48 3 E. cloacae blaOXA-48	blaOXA-48, blaNDM-1	AST + MHT + EDTA inhibition test + PCR + Seq.	Yes	Yes	2.8% CPE prevalence
	96	2013	2010-2011	Urine	Community aquired UTIs (patients)	N/A	N/A	N/A	1174 E. coli	35 E. coli	N/A	N/A	5	2	N/A	N/A	2 E. coli	1 OXA-48 1 IMP-1	1 E. coli blaOXA-48 1 E.coli blaIMP-1	blaOXA-48, blaIMP-1	AST + PCR + Seq.	Yes	Yes	4% CPE among all ESBL E. coli isolates (49) 0.17% CPE among all E. coli isolates
	97	2015	2011	Various c.s	C.s including infections (patients)	N/A	N/A	N/A	166 K. pneumoniae	N/A	N/A	N/A	11	11	11	11	11 K. pneumoniae	9 OXA-48 2 NDM-1	9 K. pneumoniae OXA-48 2 K. pneumoniae NDM-1	blaOXA-48, blaNDM-1	AST + PCR + Seq + PFGE	Yes	Yes	6.62% CPE among K. pneumoniae isolates
	98	2014	2012	Rectal swab	Carriage (intestinal)	77	77	N/A	33 ESBL	N/A	19 or 10 (depending on culture medium)	10	19 or 10 (depending on culture medium)	10	19 or 10 (depending on culture medium)	10	7 K. pneumoniae 3 E. cloacae	10 OXA-48	7 K. pneumoniae blaOXA-48 3 E. cloacae blaOXA-48	blaOXA-48	Screening culture media + PCR + Seq.	Yes	Yes	13% CPE intestinal carriage among all study participants
	99	2017	2013	Rectal swab	Carriage (intestinal) in neonates	164	164	N/A	169	N/A	N/A	N/A	3	3	3	3	N/A	N/A	N/A	blaOXA-48	AST + MHT + PCR + Seq.	Yes	Yes	1.8% CPE intestinal carriage among all study participants
	100	2021	2013-2015	Rectal swab	Carriage (intestinal) in newborns and infants	455 of which 207/305 negatives entered follow-up	910 + follow up	N/A	641	150 Enterobacteriaceae	N/A	N/A	40 + 49 during hosptial stay	40 + 26 during hosptial stay	40 + 49 during hosptial stay	40 + 26 during hosptial stay	44 E. coli 35 K. pneumoniae 10 K. oxytoca	89 OXA-48	44 E. coli blaOXA-48 35 K. pneumoniae blaOXA-48 10 K. oxytoca blaOXA-48	blaOXA-48	AST + MHT + PCR + Seq.	Yes	Yes	8.7% CPE intestinal carriage among all study participants 12.5% CPE intestinal carriage aquisition during hospital stay
	101	2022	2018-2020	Various c.s	C.s including infections (patients)	1353	1353	1353 GNB	810	432 (EUCAST)* 408 (CLSI)** * 237 Enterobacterales + 70 P. aeruginosa + 125 A. baumanii ** 177 Enterobacterales + 59 P. aeruginosa + 172 A. baumanii	N/A (inconclusive)	N/A	N/A (inconclusive)	72	N/A (inconclusive)	N/A (inconclusive)	N/A (inconclusive)	25 NDM-1 8 NDM-7 31 OXA-48 1 OXA-232 7 NDM-1 + OXA-48	N/A (inconclusive)	blaNDM-1, blaNDM-7, blaOXA-48, blaOXA232	AST + PCR + Seq.	Yes	Yes	~10% CPE among all Enterobacterales
	102	2023	2018-2019	Various c.s	C.s including infections (patients)	10205	18172	7972 (2855 GNB)	2113	N/A	N/A	N/A	195	190 (74 biofilm-associated further studied)	195	190	Of 74 studied: 32 K. pneumoniae 31 E. cloacae 6 E. coli 3 S. marcescens 1 E. hormaechei 1 R. ornithinolytica	Of 74 studied: 62 NDM 12 NDM + OXA-48-like	Of 74 studied: 27 K. pneumoniae blaNDM 24 E. cloacae blaNDM 6 E. coli blaNDM 3 S. marcescens blaNDM 1 E. hormaechei blaNDM 1 R. ornithinolytica blaNDM 5 K. pneumoniae blaNDM + blaOXA-48-like 7 E. cloacae blaNDM + blaOXA-48-like	blaNDM, blaOXA-48-like	AST + mCIM + EDTA test + PCR	Yes	No	1,8% CPE in the study population ~1% CPE among all positive c.s. 9.22% CRE among Enterobacterales 9% CPE among Enterobacterales	Reported OXA-48 could have been OXA-48-like. This is important, as not all OXA-48-like enzymes are carbapenemases.
	103	2023	2019	Blood / blood cultures	NICU suspected of sepsis	380	686	199	75	64 (60 Enterobacterales)	N/A	N/A	44	36	N/A	36	26 K. pneumoniae 10 E. hormaechei	14 OXA-48 18 NDM-1 4 OXA-48 + NDM-7	9 K. pneumoniae OXA-48 15 K. pneumoniae NDM-1 2 K. pneumoniae OXA-48 + NDM-7 5 E. hormaechei OXA-48 3 E. hormaechei NDM-1 2 E. hormaechei OXA-48 + NDM-7	blaOXA-48, blaNDM-1, blaNDM-7	AST + Carba NP + NG-Test Carba-5 + Seq.	Yes	Yes	18% CPE among positive blood cultures
	104	2023	2016-2017	Various c.s	C.s including infections (patients)	N/A	851	851	626 (38 included)	216 (73 included) 8/73 carriage	N/A (73 included) 8/73 carriage	N/A	23	22	N/A	N/A	13/22 available 5 E. coli 6 K. pneumoniae 1 E. cloacae 1 E. aerogenes	13/22 available 9 OXA-48 4 NDM	13/22 available 3 E. coli blaNDM 2 E. coli blaOXA-48-like 5 K. pneumoniae blaOXA-48-like 1 E. cloacae blaOXA-48-like 1 E. aerogenes blaNDM	blaOXA-48-like, blaNDM	AST + double-disk test + PCR	Yes	No	N/A	Reported OXA-48 could have been OXA-48-like. This is important, as not all OXA-48-like enzymes are carbapenemases.
Mozambique	105	2021	N/A	Blood	Infection (patient)	1	1	1	1	1	1	1	1	1	1	1	1 E. coli	1 NDM-5	1 E. coli blaNDM-5	blaNDM-5	Seq.	Yes	Yes	N/A	First report
Namibia	106	2022	2016-2017	Urine sample (positive urine cultures)	UTI suspected patients	22259	22259	13673	7174 - 9931	N/A	N/A	N/A	17	1	17	1	N/A	N/A	N/A	N/A	N/A	No / N/A	No / N/A	N/A
Nigeria	107	2013	N/A	Various c.s	C.s including infections (patients)	N/A	N/A	N/A	97	9 - 29	13	9 (Obs. Uncertain data)	13	9 (Obs. Uncertain data)	N/A	N/A	N/A	N/A	N/A	N/A	Double-disk diffusion test + MHT + electrophoresis	Yes	No / N/A	9.3% CPE among tested strains Obs. Uncertain data
	108	2014	2011	Various c.s + stool samples	C.s including infections (patients) + fecal carriage	182 (114 infections + 68 fecal carriage)	182 (114 c.s. + 68 stool samples)	182 GNB (114 + 68)	151 (90 + 61)	N/A	67 (37 + 30)	10 (all from infection c.s.)	51	N/A	N/A	N/A	N/A	N/A	N/A	blaNDM, blaVIM, blaGES	AST + Carba NP + PCR + Seq.	Yes	Yes	5.5% CPO among tested strains	Although the specific blaGES are not specified, it is mentioned that they were carbapenemase blaGES.
	109	2015	2014	Rectal swab	Carriage (intestinal)	1 (patient previously hospitalized in Nigeria)	1	3	2	3	3	3	2	2	1	1	1 E. coli 1 K. pneumoniae	1 OXA-181 1 NDM-1	1 E. coli blaOXA-181 1 K. pneumoniae blaNDM-1	blaOXA-181, blaNDM-1	AST + Rapid CARB Scren test (Carba NP) + screening culture media + Seq.	Yes	Yes	N/A	The 3rd strain was a P. aeruginosa blaVIM-2
	110	2017	N/A	Various c.s	C.s including infections (patients)	N/A	N/A	N/A	248 of N/A Enterobacterales included (108 K. pneumoniae +140 E. coli included)	N/A	N/A	N/A	191	93 (Obs. the use of phenotypic detection methods only renders this data uncertain)	N/A	N/A	41 E. coli 52 K. pneumoniae	N/A	N/A	N/A	AST + MHT + EDTA disk synergy	No	No	39.2% CPE prevalence among tested strains (Obs. uncertain data)
	111	2019	2016	Blood	Children suspected of bacteremia	N/A	N/A	N/A	N/A	N/A	N/A	N/A	5	5	5	5	5 K. quasipneumoniae	5 NDM-5	5 K. quasipneumoniae NDM-5	blaNDM-5	AST + Seq.	Yes	Yes	N/A
	112	2020	2019	Various c.s	C.s including infections (patients)	735	735	735 (397 GNB)	293	353 / 397	46	15 (Obs. the use of phenotypic detection methods only renders this data uncertain)	19	7 (Obs. the use of phenotypic detection methods only renders this data uncertain)	19	7 (Obs. the use of phenotypic detection methods only renders this data uncertain)	2 Citrobacter spp. 3 Enterobacter spp. 2 E. coli	N/A	N/A	N/A	AST + Carba NP	No	No	2.38% CPE among tested Enterobacterales
	113	2021	2016-2018	Various c.s	C.s including infections (patients)	N/A	N/A	N/A	141 Klebsiella spp. (134 K. pneumoniae, 5 K. quasipneumoniae, 2 other)	N/A	N/A	N/A	N/A (inconclusive)	11	N/A	N/A	11 K. pneumoniae	8 NDM-1 2 NDM-5 1 OXA-48	8 K. pneumoniae NDM-1 2 K. pneumoniae NDM-5 1 K. pneumoniae OXA-48	blaNDM-1, blaNDM-5, blaOXA-48	AST + Seq.	Yes	Yes	8.2% CPE among tested strains
	114	2022	2019-2020	Various c.s	C.s including infections (patients)	N/A	N/A	N/A	107 E. coli	102 E. coli	N/A	N/A	8	6	N/A	N/A	6 E. coli	2 NDM-1 4 NDM-5	2 E. coli NDM-1 4 E. coli NDM-5	blaNDM-1, blaNDM-5	AST + Seq. + other	Yes	Yes	5.6% CPE among tested strains
	115	2023		Various c.s	C.s including infections (patients)	N/A	N/A	N/A	N/A	49 MDR Enterobacterales	N/A	N/A	30 (Obs. inconstant data)	33 (Obs. inconstant data)			33 E. coli	17 NDM-1 12 NDM-5 3 OXA-48 1 OXA-181	17 E. coli NDM-1 12 E. coli NDM-5 3 E. coli OXA-48 1 E. coli OXA-181	blaNDM-1, blaNDM-5, blaOXA-48, blaOXA-181	AST + mCIM + Seq.	Yes	Yes	N/A
	22	2023	2018-2019	Stool samples + rectal swabs	Carriage (intestinal)	42 infants (18 Kenya, 24 Nigeria)	119 reported 115 calculated (57 Kenya + 58 Nigeria)	N/A	N/A	N/A	N/A	N/A	N/A	N/A	N/A	7/18 Kenyan infants 20/24 Nigerian infants	N/A	Kenya: - 7 NDM - 1 VIM Nigeria - 20 NDM - 1 OXA-48-like	N/A	blaNDM, blaOXA-48-like, blaVIM	qPCR	Yes	No	N/A	First report Study also mentioned for Kenya, Reported OXA-48 could have been OXA-48-like. This is important, as not all OXA-48-like enzymes are carbapenemases.
	116	2023	2017-2021	Various c.s	C.s including infections (patients)	N/A	N/A	5014 (3905 Enterobacterales + 1109 P. aeruginosa)	3905	2202 (1817 + 385)	427 (214 + 213)	N/A (inconclusive data)	214	238 strains: - 102 serine CP - 111 MBL - 25 MBL + serine CP Obs. Several strains could be carbapenemase-encoding non-producers	N/A	N/A	Citrobacter spp. Enterobacter spp. E. coli K. pneumoniae Klebsiella spp. (other than K. pneumoniae) Morganellaceae Serratia spp.	136 MBL: - 131 NDM of which: - 87 / 512 Nigeria strains (17%) - 5 / 42 Cameroon strains (11.9%) - 37 / 444 South Africa strains (8.3%) - 2 / 56 Ivory Coast strains (3.6%) - 5 VIM (South Africa) 127 serine CP: - 125 OXA-48 group - 105 / 125 OXA-181 - 15 / 125 OXA-48 - 5 / 125 OXA-232 - 2 KPC (South Africa)	N/A	blaNDM, blaVIM, blaKPC, blaOXA-48, blaOXA-181, blaOXA-232	AST + PCR + Seq.	Yes	Yes	Nigeria: 17% (87/512) NDM strains 2.9% (15 / 512) OXA-48-like strains South Africa: 8.3% (37 / 444) NDM strains 29.1% (129 / 444) OXA-48-like strains 1.1% (5 / 444) VIM strains 0.5% (2 / 444) KPC strains Cameroon: 11.9% (5 / 42) NDM strains 11.9% (5 / 42) OXA-48-like strains Ivory Coast: 3.6% (2 / 56) NDM strains 1.8% (1 / 56) OXA-48-like strains	Obs. Possible inconsistances in reported data. The strains co-harbouring MBL and serine carbapenemases could not be identified. Study reported for Nigeria, South Africa and Sub-Saharan Africa.
São Tomé and Príncipe	117	2018	2018	Rectal swabs	Carriage (intestinal)	50	50	N/A	36 (in 23 pt.)	36	34	34	34	34	22	22	30 E. coli 4 K. pneumoniae	34 OXA-181	30 E. coli blaOXA-181 4 K. pneumoniae blaOXA-181	blaOXA-181	AST + PCR + PFGE + Seq.	Yes	Yes	44% CPE colonization in study population (22/50)	Original studies are also cited in reference 159.
Senegal	118	2011	2008-2009	Various c.s	C.s including infections (patients)	11	11	11	11	11	2	9	2	9	2	9	8 K. pneumoniae 1 E. coli	9 OXA-48	8 K. pneumoniae blaOXA-48 1 E. coli blaOXA-48	blaOXA-48	AST + PCR + Seq.	Yes	Yes	N/A
Sierra Leone	119	2013	2010-2011	Various c.s	C.s including infections (patients)	N/A	N/A	20 GNB	14	N/A	N/A	17	N/A	11	N/A	N/A	5 Enterobacter spp. 1 E. coli 4 K. pneumoniae 1 Providencia spp.	7 OXA-51-like + OXA-58 3 OXA-58 1 OXA-51-like	3 Enterobacter spp. blaOXA-51-like + blaOXA-58 2 Enterobacter spp. blaOXA-58 1 E. coli blaOXA-51-like + blaOXA-58 2 K. pneumoniae blaOXA-51-like + blaOXA-58 1 K. pneumoniae blaOXA-51-like 1 K. pneumoniae blaOXA-58 1 Providencia spp. blaOXA-51-like + blaOXA-58	blaOXA-58, blaOXA-51-like (64, 65, 98, 71, 241)	PCR + Seq.	Yes	Yes	N/A
South Africa	120	2011	2011	Various c.s	C.s from infections (patients)	2	5 (3 for 1 strain)	3	3	3	2	3	2	3	2	2	2 K. pneumoniae 1. E. cloacae	1 NDM-1 2 KPC-2	1 K. pneumoniae blaNDM-1 1. E. cloacae blaKPC-2 1 K. pneumoniae blaKPC-2	blaNDM-1, blaKPC-2	AST + PCR + Seq.	Yes	Yes	N/A	First report
	121	2013	2011-2012	Various c.s	C.s from infections (patients)	9	N/A	9	9	9	9	9	9	9	9	9	8 K. pneumoniae 1 S. marcescens	4 OXA-48 5 OXA-181	3 K. pneumoniae blaOXA-48 5 K. pneumoniae blaOXA-181 1 S. marcescens blaOXA-48	blaOXA-48, blaOXA-181	AST + PCR + Seq.	Yes	Yes	N/A	First report
	122	2019	2014-2016	Various c.s	C.s including infections (patients)	N/A	N/A	1247 CR K. pneumoniae	1247 CR K. pneumoniae	1247 CR K. pneumoniae	1247 CR K. pneumoniae	574	1247 CR K. pneumoniae	574	N/A	N/A	574 K. pneumoniae	471 OXA-48-like (of which 350 OXA-181) 58 NDM 10 KPC 35 VIM	471 K. pneumoniae blaOXA-48-like (of which 350 K. pneumoniae blaOXA-181, associated with 184 blaKPC-2, 4 blaKPC-3, 3 blaNDM-1, 2 blaNDM-5, 2 blaOXA-48) 58 K. pneumoniae blaNDM 10 K. pneumoniae blaKPC 35 K. pneumoniae blaVIM	blaOXA-48, blaOXA-181, blaNDM-1, blaNDM-2, blaKPC-2, blaKPC-3, blaVIM	PCR + PFGE + Seq.	Yes	Yes	N/A
	123	2019	2013-2015	Blood	Bloodstream infections (neonates)	291 Obs. A 2146 control group of neonates with no infection was used for comparation	465 195 neonates: 1 c.s. (1 infection episoede) 53 neonates: 2 c.s. (2 infection episodes) 43 neonates: 3 c.s. (3 infection episodes)	465	465	465	22 - 35	17 (8/26 not tested)	26	17 (8/26 not tested)	24	15	15 K. pneumoniae 1 K. oxytoca 1 K. freundii	2 VIM 15 NDM	14 K. pneumoniae blaNDM 1 K. pneumoniae blaVIM 1 K. oxytoca blaVIM 1 K. freundii blaNDM	blaNDM, blaVIM	AST + PCR	Yes	No	Increase of CRE from 2.6% (2013) to 8.9% (2015) 5.85% CPE prevalence among bloodstream infection pt. 3.65% CPE prevalence among isolated MDR Enterobacterales
	124	2019	2016	Rectal swabs + 1 stool sample	Carriage (intestinal)	439	439 (438 rectal swabs + 1 stool sample)	N/A	N/A	N/A	12	N/A	1	1	1	1	1 K. pneumoniae	1 NDM-1	1 K. pneumoniae blaNDM-1	blaNDM-1	AST + PCR	Yes	No	0.22% CPE carriage (intestinal)
	17	2020	2016-2017	Rectal swabs + blood	Carriage (intestinal) + bloodstream infections	263 carriage + 5 infected pt.	263 rectal swabs + 5 blood samples	5 carriage + 5 CR K. pneumoniae	5 carriage + 5 CR K. pneumoniae	5 carriage + 5 CR K. pneumoniae	5 carriage + 5 CR K. pneumoniae	5 carriage + 5 CR K. pneumoniae	5 carriage + 5 CR K. pneumoniae	5 carriage + 5 CR K. pneumoniae	5 carriage + 5 CR K. pneumoniae	5 carriage + 5 CR K. pneumoniae	10 K. pneumoniae	10 NDM-1	10 K. pneumoniae blaNDM-1	blaNDM-1	AST + Carba NP + Seq.	Yes	Yes	1.9% CPE carriage (intestinal)
	125	2020	2017	Rectal swabs	Carriage (intestinal)	200	200	105	105	N/A	1	0	1	0	1	0	N/A	N/A	N/A	N/A	AST + PCR	N/A	N/A	0.5% CRE carriage (intestinal) No CPE carriage found (no common CP identified)
	126	2020	2017-2018	Blood + rectal swabs	Bloodstream infections (neonates) + carriage (intestinal)	N/A	5262 blood samples + 90 rectal swabs	560 (292 HAI pathogens) + 31 K. pneumoniae (carriage)	93 K. pneumoniae (51/93 K. pneumoniae associated with an outbreak) + 31 K. pneumoniae (carriage)	N/A	N/A	N/A	12 analyzed + 31 K. pneumoniae (carriage)	12 / 12 + 31 K. pneumoniae (carriage)	12 + 31 K. pneumoniae (carriage)	12 + 31 K. pneumoniae (carriage)	12 K. pneumoniae + 31 K. pneumoniae (carriage)	11 OXA-48-like 1 OXA-48-like + NDM + 31 OXA-48-like (carriage)	11 K. pneumoniae blaOXA-48-like 1 K pneumoniae blaOXA-48-like + NDM + 31 K. pneumoniae blaOXA-48-like (carriage)	blaOXA-48-like, blaNDM	AST + MHT + PFGE	Yes	No	31/90 (~34,4%) CPE carriage 3/31 (~9,6%) presented both carriage and bacteremia with the same CPE	Reported OXA-48 could have been OXA-48-like. This is important, as not all OXA-48-like enzymes are carbapenemases.
	127	2020	2018	Various c.s	C.s including infections (patients)	N/A	N/A	N/A	56 K. pneumoniae	60 K. pneumoniae	N/A	N/A	56 K. pneumoniae	6 sequenced	N/A	N/A	6 K. pneumoniae	2 OXA-181 1 OXA-48 2 NDM-1 1 NDM7	2 K. pneumoniae blaOXA-181 1 K. pneumoniae blaOXA-48 2 K. pneumoniae blaNDM-1 1 K. pneumoniae blaNDM7	blaOXA-48, blaOXA-181, blaNDM-1, blaNDM-7	AST + PCR + Seq.	Yes	Yes	N/A
	128	2021	2020	Rectal swabs	Carriage (intestinal) in ICU patients	31	97 (days 1, 3, 7, then weekly)	14 on CP/CR screening media	14	14	14	14	14	14	5	5	14 K. pneumoniae	14 OXA-181	14 K. pneumoniae blaOXA-181	blaOXA-181	CP/CR screening culture media (CARBA SMART) + AST + ERIC-PCR + Seq.	Yes	Yes	14/91 samples (14.4%) positive for CPE rectal carriage 5/31 patients (16%) CPE rectal carriage
	129	2022	2020	Rectal swabs + water samples	Carriage (intestinal) humans and pigs + environment	587 (230 humans + 345 pigs + 12 water)	587 (230 + 345 rectal swabs + 12 water samples)	19 on CP/CR screening media	19	19	19	16	19 (15 humans + 4 water)	16 (12 humans + 4 water)	15 humans	12 humans	1 C. freundii (1 human) 3 E. hormaechei (2 human, 1 env.) 9 K. pneumoniae (8 human, 1 env.) 1 S. marcescens (1 human) 2 K. quasipneumoniae (2 env.)	4 NDM-1 (3 human, 1 env) 9 OXA-181 (8 human, 1 env) 1 OXA-484 (1 human) 1 OXA-48 (1 env) 1 GES-5 (1 env)	1 C. freundii blaNDM-1 (1 human) 3 E. hormaechei blaOXA-181 (2 human, 1 env.) 6 K. pneumoniae blaOXA-181 (6 human) 1 K. pneumoniae blaOXA-484 (1 human) 1 K. pneumoniae blaNDM-1 (1 human) 1 S. marcescens blaNDM-1 (1 human) 1 K. pneumoniae blaOXA-48 (1 env) 1 K. quasipneumoniae blaGES-5 (1 env) 1 K. quasipneumoniae blaNDM-1 (1 env)	blaNDM-1, blaOXA-181, blaOXA-484, blaOXA-48, blaGES-5	CRE/CPE selective media + AST + Seq.	Yes	Yes	3.2% CRE among all samples 6.5% CRE intestinal carriage (humans)
	130	2022	2019-2020	Blood samples	Patients with CRE bacteremia	2144	2144	N/A	N/A	N/A	1082	N/A	1082	953	1082	953	K. pneumoniae E. cloacae S. marcescens E. coli C. freundii Enterobacter spp. Klebsiella spp. (others) Escherichia adecarboxylata Morganella morganii P. mirabilis Providencia spp.	761 OXA-48-like 209 NDM 13 VIM 4 KPC 4 GES 991 genes in 953 CPE (38 strains - 2 CP genes assoc.)	915 strains: 1 CP gene 38 strains: 2 CP genes - 27 / 38 blaOXA-48-like + blaNDM - 3 / 38 blaOXA-48-like + blaKPC - 3 / 38 blaOXA-48-like + blaVIM - 2 / 38 blaOXA-48-like + blaGES - 3 / 38 blaNDM + blaGES - 1 / 38 blaNDM + blaKPC	blaOXA-48-like, blaNDM, blaVIM	AST + PCR	Yes	No	N/A	The specific OXA-48-like and GES genes not mentioned. Not all OXA-48-like and GES enzymes are carbapenemases.
	131	2023	2018-2019	C.s. + rectal swabs	Infections + carriage (intestinal)	53 infections, 33 screening	N/A	N/A	N/A	N/A	N/A	N/A	23 infections, 15 carriage	20 (20/23 were tested by PCR)	N/A	N/A	N/A	18 NDM 2 OXA-48-like	N/A	blaNDM, blaOXA-48-like	AST + PCR	Yes	No	N/A	Although blaNDM-1 and blaOXA-48 were reported, because of the testing methods used it is uncertain if other blaNDM and / or blaOXA-48-like were present.
	132	2023	2015-2020	Various c.s	C.s including infections (patients)			1396 S. marcescens	1396 S. marcescens	169	39	18 (only 21/39 sequenced)	39	18 (only 21/39 sequenced)	N/A	N/A	18 S. marcescens	18 OXA-48-like	18 S. marcescens blaOXA-48-like	blaOXA-48-like	AST + MHT + mCIM + Seq,	Yes	Yes	2.8% CRE among all S. marcescens isolates 1.3% CPE among all S. marcescens isolates
	116	2023	2017-2021	Various c.s	C.s including infections (patients)	N/A	N/A	5014 (3905 Enterobacterales + 1109 P. aeruginosa)	3905	2202 (1817 + 385)	427 (214 + 213)	N/A (inconclusive data)	214	238 strains: - 102 serine CP - 111 MBL - 25 MBL + serine CP Obs. Several strains could be carbapenemase-encoding non-producers	N/A	N/A	Citrobacter spp. Enterobacter spp. E. coli K. pneumoniae Klebsiella spp. (other than K. pneumoniae) Morganellaceae Serratia spp.	136 MBL: - 131 NDM of which: - 87 / 512 Nigeria strains (17%) - 5 / 42 Cameroon strains (11.9%) - 37 / 444 South Africa strains (8.3%) - 2 / 56 Ivory Coast strains (3.6%) - 5 VIM (South Africa) 127 serine CP: - 125 OXA-48 group - 105 / 125 OXA-181 - 15 / 125 OXA-48 - 5 / 125 OXA-232 - 2 KPC (South Africa)	N/A	blaNDM, blaVIM, blaKPC, blaOXA-48, blaOXA-181, blaOXA-232	AST + PCR + Seq.	Yes	Yes	Nigeria: 17% (87/512) NDM strains 2.9% (15 / 512) OXA-48-like strains South Africa: 8.3% (37 / 444) NDM strains 29.1% (129 / 444) OXA-48-like strains 1.1% (5 / 444) VIM strains 0.5% (2 / 444) KPC strains Cameroon: 11.9% (5 / 42) NDM strains 11.9% (5 / 42) OXA-48-like strains Ivory Coast: 3.6% (2 / 56) NDM strains 1.8% (1 / 56) OXA-48-like strains	Obs. Possible inconsistances in reported data. The strains co-harbouring MBL and serine carbapenemases could not be identified. Study reported for Nigeria, South Africa and Sub-Saharan Africa.
Somalia	133	2021	2014-2019	Various screening c.s	Carriage (multiple sites)	1384	N/A	1917 (also genotyped)	N/A for Somali patients	N/A for German residents of Somali descend	N/A for German residents of Somali descend	397 (defined as CEB) 11 / 397 carried by Somalian pt.	N/A for German residents of Somali descend	N/A for German residents of Somali descend	N/A for German residents of Somali descend	N/A for German residents of Somali descend	N/A for German residents of Somali descend	N/A for German residents of Somali descend	N/A for German residents of Somali descend	blaNDM, blaOXA-23, blaVIM	Seq,	Yes	Yes	N/A for Somali patients	Study refers to German residents of Somali descend
Sudan	134	2018	2015-2016	Various c.s	C.s including infections (patients)	N/A	N/A	200 GNB	146	N/A	100	72 MBL Obs. Other CP genes not sought	67	49 MBL Obs. Other CP genes not sought	N/A	N/A	20 K. pneumoniae 26 E. coli 2 P. mirabilis 1 P. vulgaris	20 VIM 15 IMP 2 NDM 2 VIM + IMP 5 VIM + NDM 2 IMP + NDM 3 VIM + IMP + NDM	7 K. pneumoniae blaVIM 8 K. pneumoniae blaIMP 3 K. pneumoniae blaVIM + blaNDM 1 K. pneumoniae blaIMP + blaNDM 1 K. pneumoniae blaVIM + blaIMP + blaNDM 12 E. coli blaVIM 6 E. coli blaIMP 2 E. coli blaNDM 2 E. coli blaVIM + blaIMP 2 E. coli blaIMP + blaNDM 1 E. coli blaIMP + blaNDM 1 E. coli blaVIM + blaIMP + blaNDM 1 P. mirabilis blaVIM 1 P. mirabilis blaIMP 1 P. vulgaris blaVIM + blaIMP + blaNDM	blaVIM, blaIMP, blaNDM Obs. Other CP genes not sought	AST + PCR	Yes	No	36.1% MBL producers among GNB isolates
	135	2020	2017	Various c.s	C.s including infections (patients)	N/A	N/A	N/A	60 K. pneumoniae	N/A	N/A	N/A	5	46 Obs. Several strains could be carbapenemase-encoding non-producers	N/A	N/A	46 K. pneumoniae	1 KPC + OXA-48-like + IMP 4 OXA-48-like + NDM 2 OXA-48-like + KPC 34 OXA-48-like 2 NDM 2 KPC 1 IMP	1 K. pneumoniae blaKPC + blaOXA-48-like + blaIMP 4 K. pneumoniae blaOXA-48-like + blaNDM 2 K. pneumoniae blaOXA-48-like + blaKPC 34 K. pneumoniae blaOXA-48-like 2 K. pneumoniae blaNDM 2 K. pneumoniae blaKPC 1 K. pneumoniae blaIMP	blaOXA-48-like, blaNDM, blaKPC, blaIMP	PCR	Yes	No	N/A	Reported OXA-48 could have been OXA-48-like. This is important, as not all OXA-48-like enzymes are carbapenemases.
	136	2021	2016-2017	Various c.s	C.s including infections (patients)	N/A	N/A	206 GNB	119	N/A	171	121	103 - 106	75 - 84	N/A	N/A	63 K. pneumoniae 12 E. coli N/A Enterobacter spp. N/A Others	69-75 NDM 2 OXA-48 5 IMP 1 VIM	N/A	blaNDM-1, -5, -6; blaIMP, blaOXA-48, blaVIM	MHT + EDTA synergy test + PCR + Seq.	Yes	Yes	N/A
	137	2023	2016-2020	Various c.s	C.s including infections (patients)	N/A	N/A	N/A	86 K. pneumoniae	68	35	37	35	37	N/A	N/A	37 K. pneumoniae	23 NDM-1 1 NDM-4 8 NDM-5 3 NDM-5 + OXA-48 1 OXA-48 1 OXA-232	23 K. pneumoniae blaNDM-1 1 K. pneumoniae blaNDM-4 8 K. pneumoniae blaNDM-5 3 K. pneumoniae blaNDM-5 + OXA-48 1 K. pneumoniae blaOXA-48 1 K. pneumoniae blaOXA-232	blaNDM-1, blaNDM--4, blaNDM--5; blaOXA-48, bla232	AST + Seq.	Yes	Yes	N/A
Tanzania	138	2014	2007-2012	Various c.s	C.s including infections (patients)	N/A	N/A	N/A	176	227 GNB	55	80	N/A	N/A	N/A	N/A	E. coli K. pneumoniae K. oxytoca C. freundii S. marcescens Salmonella spp.	IMP VIM OXA-48-like KPC NDM	N/A	blaIMP, blaVIM, blaOXA-48-like, blaKPC, blaNDM	PCR	Yes	No	35.24% CPO among tested strains
	139	2020	2017-2018	Rectal swabs	Carriage (fecal / intestinal)	595	595	N/A	244 (in 194 pt.)	N/A	1	1	1	1	1	1	1 E. coli	N/A	N/A	N/A	CP/CR screening culture media	No	No	0.16% CPE fecal carriage among all participants 0.5% CPE fecal carriage among participants with positive cultures
	140	2023	2020	Inanimate objects	Non-repetitive surface swab samples were collected from predefined surfaces and medical device surfaces	N/A	N/A	N/A	N/A	N/A	N/A	N/A	N/A	N/A	N/A	N/A	N/A	N/A	N/A	N/A	N/A	N/A	N/A	N/A	CPO was detected at 22.8% Only abstract available
Tunisia	141	2010	2009	Sputum	Sputum, blood culture	1	1	2	1	1	1	1	1	1	1	1	1 K. pneumoniae	1 OXA-48-like	1 K. pneumoniae blaOXA-48-like	blaOXA-48-like	AST + PCR + PFGE	Yes	No	N/A	First report Reported OXA-48 could have been OXA-48-like. This is important, as not all OXA-48-like enzymes are carbapenemases.
	142	2011	2009-2010	Clinical Isolates	Various c.s	8	153	153	153	21	21	21	21	21	21	21	21 K. pneumoniae	21 OXA-48-like	21 K. pneumoniae blaOXA-48-like	blaOXA-48-like	AST + PCR + PFGE	Yes	No	CRE/CPE prevalence in studied: 13.7% (21/153)	Reported OXA-48 could have been OXA-48-like. This is important, as not all OXA-48-like enzymes are carbapenemases.
	143	2012	2009-2011	Various c.s	Various c.s (urology, medicine, surgery, paediatrics)	N/A	N/A	21	21	21	5	5	5	5	5	5	4 K. pneumoniae 1 C. freundii	5 OXA-48-like	4 K. pneumoniae blaOXA-48-like 1 C. freundii blaOXA-48-like	blaOXA-48-like	AST + PCR + PFGE	Yes	No	N/A	Reported OXA-48 could have been OXA-48-like. This is important, as not all OXA-48-like enzymes are carbapenemases.
	86	2013	2012	Purulent sample	Sternal infection	1 (Libyan patient hospitalized in Tunisia)	1	1	1	1	1	1	1	1	1	1	1 K. pneumoniae	1 OXA-48 + NDM-1	1 K. pneumoniae blaOXA-48 + blaNDM-1	blaOXA-48, blaNDM-1	AST + MHT + PCR + Seq.	Yes	Yes	N/A	Study also reported for Tunisia.
	144	2015	N/A	Rectal swab	Colonisation	(Polish tourists following a terrorist attack in Tunis)	2	2	2	2	2	2	2	2	2	2	2 K. pneumoniae	1 OXA-48 1 NDM-1	1 K. pneumoniae blaOXA-48 1 K. pneumoniae blaNDM-1	blaOXA-48, blaNDM-1	PCR + Seq	Yes	Yes	N/A
	145	2016	2011-2014	Various c.s	Carriage	21	22	22	22	22	22	22	22	22	22	22	19 K. pneumoniae 3 E. coli	21 OXA-48-like 1 KPC-2	19 K. pneumoniae blaOXA-48-like 2 E. coli blaOXA-48-like 1 E. coli blaKPC-2	blaOXA-48-like, blaKPC-2	AST + PCR + PFGE	Yes	No	N/A	Reported OXA-48 could have been OXA-48-like. This is important, as not all OXA-48-like enzymes are carbapenemases.
	146	2016	N/A	Pus	Infected Gun wound	1 (Libyan patient hospitalized in Tunisia)	1	1	1	1	1	1	1	1	1	1	1 K. pneumoniae	1 OXA-48-like	1 K. pneumoniae blaOXA-48-like	blaOXA-48-like	AST + PCR	Yes	No	N/A	Reported OXA-48 could have been OXA-48-like. This is important, as not all OXA-48-like enzymes are carbapenemases.
	147	2019	2012-2014	Bacterial Isolates	Various c.s	629	9054	9054	9054	3,893 (nosocomial strains)	342	342	342	342	N/A	N/A	241 K. pneumoniae	203 OXA-48-like 17 NDM-1	241 K. pneumoniae - 203 blaOXA-48 - 17 blaNDM-1	blaOXA-48-like, blaNDM-1	AST + Rosco	N/A	No	CPE/CRE prevalence in studied population: 15.8% (342/2160)	Possible inconsistances in reported data. Reported OXA-48 could have been OXA-48-like. This is important, as not all OXA-48-like enzymes are carbapenemases.
	148	2017	2014-2014	Stool samples	Carriage (intestinal)	38	>76	14	9	14	10	10	5	5	5	5	2 K. pneumoniae 2 E. cloacae 1 E. aerogenes	4 OXA-48 1 NDM-1	2 K. pneumoniae blaOXA-48 1 E. cloacae blaOXA-48 1 E. cloacae blaNDM-1 1 E. aerogenes blaOXA-48	blaOXA-48, blaNDM-1	PCR + Sequencing	Yes	Yes	N/A
	149	2021	2013-2016	Various c.s	Various c.s	19	19	19	19	19	19	19	19	19	19	19	19 K. oxytoca	19 OXA-48	19 K. oxytoca blaOXA-48	blaOXA-48	PCR + Sequencing	Yes	Yes	N/A
	150	2022	2012-2017	Stool samples	Carriage (intestinal)	2135	2135	461	461	461	7	7	7	7	7	7	4 K. pneumoniae 3 E. coli	6 OXA-48 1 NDM-1	4 K. pneumoniae - 3 blaOXA-48 - 1 blaNDM-1 3 E. coli - 3 blaOXA-48	blaOXA-48, blaNDM-1	PCR + Sequencing + transfer assays.	Yes	Yes	CPE/CRE prevalence in studied population: 0.33% (7/2135)
	151	2022	2016-2017	Various c.s	C.s including infections (patients)	27	27	27	27	27	27	27	27	27	27	27	25 K. pneumoniae 2 E. coli	13 NDM-1 10 OXA-48 1 NDM-1+ OXA-48 1 NDM-1 + VIM-1 1 OXA-204	25 K. pneumoniae - 11 blaNDM-1 - 11 blaOXA-48 - 1 blaNDM-1 + blaOXA-48 - 1 blaNDM-1 + blaVIM-1 - 1 blaOXA-204 2 E. coli - 2 blaNDM-1	blaNDM-1, blaOXA-48, blaVIM-1, blaOXA-204	AST + PCR + Seq.	Yes	Yes	N/A	Reported OXA-48 could have been OXA-48-like. This is important, as not all OXA-48-like enzymes are carbapenemases.
	152	2022	2015	Rectal swab	Carriage (intestinal)	227	227	65	65	65	1	1	1	1	1	1	1 K. oxytoca	1 OXA-48-like	1 K. oxytoca blaOXA-48	blaOXA-48-like	PCR	Yes	No	N/A	Reported OXA-48 could have been OXA-48-like. This is important, as not all OXA-48-like enzymes are carbapenemases.
	153	2023	2018	Rectal swab	Carriage (intestinal)	N/A	51	17	17	17	1	1	1	1	1	1	1 E. bugandensis	1 IMI-2	1 Enterobacter bugandensis blaIMI-2	blaIMI-2	PCR and Sequencing	Yes	Yes	First description of blaIMI-2 in healthy populations in Africa and worldwide	First report
Uganda	154	2015	2013-2014	Various c.s	Various infections (patients)	658	N/A	658	658	183	68	12	68	12	68	12	N/A	VIM, OXA-48-like	N/A	blaVIM, blaOXA-48-like	RT-PCR	Yes	No	Resistance gene prevalence: - blaVIM Escherichia coli: 20/99 Klebsiella pneumoniae: 17/35 Proteus mirabilis: 1/10 Salmonella spp: 3/10 Enterobacter sakazak: 1/10 - blaOXA-48 Escherichia coli: 6/99 Klebsiella pneumoniae: 5/35 Proteus mirabilis: 1/10 Enterobacter sakazak: 1/3	Reported OXA-48 could have been OXA-48-like. This is important, as not all OXA-48-like enzymes are carbapenemases.
	155	2020	2017-2018	Wound swab	Surgical site infections, post-caesaerean section	109	N/A	69 GNB	63	54	15	15	15	15	15	15	K. pneumoniae 15	N/A	N/A	N/A	N/A	N/A	N/A	CRE prevalence in K. pneumoniae: 34.1% (15/44)
	156	2021	2019	Bacterial Isolates	Urine (128), Pus (48), Blood-culture (23), Rectal swab (16), Vaginal swabs (7), Tracheal aspirate (3), Sputum (2)	227	N/A	227	227	227	53 (ETP)	75	75	75	75	75	K. pneumoniae 75	8 NDM 12 KPC 18 IMP 25 OXA-48-like 12 VIM 2 NDM + OXA-48-like 1 KPC + IMP 2 KPC + OXA-48-like 4 IMP + OXA-48-like 2 VIM + NDM + OXA-48-like 2 NDM + KPC + OXA-48-like 2 IMP + NDM + OXA-48-like 1 NDM + KPC + VIM + OXA-48 -like	22 blaVIM 18 blaOXA-48-like 15 blaIMP 13 blaKPC 7 blaNDM	blaNDM, blaKPC, blaIMP, blaOXA-48-like, blaVIM	PCR	Yes	No	CPE prevalence (VIM): 9.7% CRE prevalence (VIM): 100% (22/22) CPE prevalence (OXA-48): 20.7% CRE prevalence (OXA-48): 38.3% (18/47) CPE prevalence (IMP): 11% CRE prevalence (IMP): 60% (15/25) CPE prevalence (KPC): 11% CRE prevalence (KPC): 72.2% (13/18) CPE prevalence (NDM): 7.5% CRE prevalence (NDM): 41.2% (7/17)	Obs. Possible inconsistances in reported data. Reported OXA-48 could have been OXA-48-like. This is important, as not all OXA-48-like enzymes are carbapenemases.
	157	2022	2018-2020	Carriage	Urine samples (humans) Stool samples (livestock)	192 (50/50)	192	192	192	N/A	80	15	80	15	80	15	E. coli 15	15 KPC	15 E. coli blaKPC	blaKPC	PCR	Yes	No	CRE+CPE blaKPC prevalence: 18.8% (15/80) Carbapenemase gene prevalence: 49.5% (95/192)
	158	2023	2015-2016	Carriage + environment	Nose, armpit, groin of patients (pregnant women, newborns), health workers, inanimate objects (beds, ventilatior tubes, sinks, toilets, door-handels)	274	820	131	131	63	7	7	7	7	N/A	N/A	E. coli 3 K. pneumoniae 3 Enterobacter. spp 1	5 VIM 3 IMP 2 NDM	2 E. coli blaVIM 2 E. coli blaIMP 1 E. coli blaNDM 2 K. pneumoniae blaVIM 1 K. pneumoniae blaIMP 1 Enterobacter. spp blaVIM	blaVIM, blaIMP, blaNDM	PCR	Yes	No	CPE prevalence: 10% (10/104) Carbapenemase gene prevalence: 6% (6/104)
Central Africa (region)	159	2023	2005-2020 (Systematic review)	Various c.s and carriage	N/A	Gabon: 11 Angola: 8 Cameroon: 11 Chad: 3 Democratic Republic of Congo: 6 Republic of Congo: 3 (clinic) Central African Republic: 6 São Tome and Príncipe: 2 (carriage) Environmental: Angola (1); Cameroon (1); Democratic Republic of Congo (6); Republic of Congo (2)	50 + 10	N/A	N/A	60	60	60	N/A	N/A	N/A	N/A	N/A	N/A	N/A	Gabon: blaNDM-7, blaOXA-48 Cameroon: blaNDM-1, blaNDM-4 Chad: blaNDM-5, blaOXA-181 Republic of Congo: blaOXA-181 Environmental Cameroon: blaAIM-1, blaIMP-11, blaIMP-12 Democratic Republic of Congo: blaOXA-48, blaKPC, blaVIM, blaIMP, blaNDM	N/A	N/A	N/A	Gabon CPE rate: 5.1 % Chad CPE rate: 2.5-6.5% Republic of Congo CPE rate: 6.97%	Reports on studies from multiple countries in Central Africa. Countries reported but missing from table, have been cited as original studied, considering they were found as part of database search. (i.e. Angola, São Tomé and Príncipe)
Sub-Saharan Africa (region)	116	2023	2017-2021	Various c.s	C.s including infections (patients)	N/A	N/A	5014 (3905 Enterobacterales + 1109 P. aeruginosa)	3905	2202 (1817 + 385)	427 (214 + 213)	N/A (inconclusive data)	214	238 strains: - 102 serine CP - 111 MBL - 25 MBL + serine CP	N/A	N/A	Citrobacter spp. Enterobacter spp. E. coli K. pneumoniae Klebsiella spp. (other than K. pneumoniae) Morganellaceae Serratia spp.	136 MBL: - 131 NDM of which: - 87 / 512 Nigeria strains (17%) - 5 / 42 Cameroon strains (11.9%) - 37 / 444 South Africa strains (8.3%) - 2 / 56 Ivory Coast strains (3.6%) - 5 VIM (South Africa) 127 serine CP: - 125 OXA-48 group - 105 / 125 OXA-181 - 15 / 125 OXA-48 - 5 / 125 OXA-232 - 2 KPC (South Africa)	N/A	blaNDM, blaVIM, blaKPC, blaOXA-48, blaOXA-181, blaOXA-232	AST + PCR + Seq.	Yes	Yes	Nigeria: 17% (87/512) NDM strains 2.9% (15 / 512) OXA-48-like strains South Africa: 8.3% (37 / 444) NDM strains 29.1% (129 / 444) OXA-48-like strains 1.1% (5 / 444) VIM strains 0.5% (2 / 444) KPC strains Cameroon: 11.9% (5 / 42) NDM strains 11.9% (5 / 42) OXA-48-like strains Ivory Coast: 3.6% (2 / 56) NDM strains 1.8% (1 / 56) OXA-48-like strains	Obs. Possible inconsistances in reported data. The strains co-harbouring MBL and serine carbapenemases could not be identified. Study reported for Nigeria, South Africa and Sub-Saharan Africa.
	160	2013	2000-2011	Various c.s	Stool and Urine (hospitalised/non-hospitalised patients)	France: 128,836 serotyped Salmonella spp (954 Salmonella Kentucky) + Morocco: 226 serotyped Salmonella spp (30 Salmonella Kentucky)	954 + 30	984	984	7	6	7	6	7	6	7	6 Salmonella spp. ser. Kentucky 1 Salmonella spp. ser Saintpaul	2 OXA-48 5 VIM-2	1 Salmonella spp. ser. Kentucky blaOXA-48 1 Salmonella spp. ser Saintpaul blaOXA-48 5 Salmonella spp. ser. Kentucky blaVIM-2	blaOXA-48, blaVIM-2	Seq.	Yes	Yes	CPE in Morocco study: 16.6% (5/30) CPE in France: 2/954
Others	25	2020	N/A	N/A	N/A	N/A	N/A	N/A	N/A	N/A	N/A	N/A	N/A	N/A	N/A	N/A	N/A	N/A	N/A	N/A	N/A	N/A		N/A
	31	2001	N/A	N/A	N/A	N/A	N/A	N/A	N/A	N/A	N/A	N/A	N/A	N/A	N/A	N/A	N/A	N/A	N/A	N/A	N/A	N/A		N/A
	32	2005	N/A	N/A	N/A	N/A	N/A	N/A	N/A	N/A	N/A	N/A	N/A	N/A	N/A	N/A	N/A	N/A	N/A	N/A	N/A	N/A		N/A
	33	2008	N/A	N/A	N/A	N/A	N/A	N/A	N/A	N/A	N/A	N/A	N/A	N/A	N/A	N/A	N/A	N/A	N/A	N/A	N/A	N/A		N/A
	34	2010	N/A	N/A	N/A	N/A	N/A	N/A	N/A	N/A	N/A	N/A	N/A	N/A	N/A	N/A	N/A	N/A	N/A	N/A	N/A	N/A		N/A
	35	1994	N/A	N/A	N/A	N/A	N/A	N/A	N/A	N/A	N/A	N/A	N/A	N/A	N/A	N/A	N/A	N/A	N/A	N/A	N/A	N/A		N/A
	36	2007	N/A	N/A	N/A	N/A	N/A	N/A	N/A	N/A	N/A	N/A	N/A	N/A	N/A	N/A	N/A	N/A	N/A	N/A	N/A	N/A		N/A
	37	1995	N/A	N/A	N/A	N/A	N/A	N/A	N/A	N/A	N/A	N/A	N/A	N/A	N/A	N/A	N/A	N/A	N/A	N/A	N/A	N/A		N/A
	161	2013	N/A	N/A	N/A	N/A	N/A	N/A	N/A	N/A	N/A	N/A	N/A	N/A	N/A	N/A	N/A	N/A	N/A	N/A	N/A	N/A		N/A
	162	2014	N/A	N/A	N/A	N/A	N/A	N/A	N/A	N/A	N/A	N/A	N/A	N/A	N/A	N/A	N/A	N/A	N/A	N/A	N/A	N/A		N/A
	163	2022	N/A	N/A	N/A	N/A	N/A	N/A	N/A	N/A	N/A	N/A	N/A	N/A	N/A	N/A	N/A	N/A	N/A	N/A	N/A	N/A		N/A
	164	2022	N/A	N/A	N/A	N/A	N/A	N/A	N/A	N/A	N/A	N/A	N/A	N/A	N/A	N/A	N/A	N/A	N/A	N/A	N/A	N/A		N/A
	165	2019	N/A	N/A	N/A	N/A	N/A	N/A	N/A	N/A	N/A	N/A	N/A	N/A	N/A	N/A	N/A	N/A	N/A	N/A	N/A	N/A		N/A
	166	2022	N/A	N/A	N/A	N/A	N/A	N/A	N/A	N/A	N/A	N/A	N/A	N/A	N/A	N/A	N/A	N/A	N/A	N/A	N/A	N/A		N/A
AST = antimicrobial susceptibility testing
c.s = clinical sample
CEB = carbapenemase encoding bacteria
CP = carbapenemase production / producing
CPO = carbapenemase producing organism
CR = carbapenemase resistance / resistant
CRE = carbapenemase producing Enterobacterales
CRE = carbapenemase resistant Enterobacterales
CRO = carbapenemase resistant organism
DEC = Diarrheal E. coli pathotype
env. = environment
GNB = Gram-negative bacteria
GPC = Gram-positive cocci
HAI = healthcare associated infection
ICU = intensive care unit
MDRO = multi-drug resistant organisms
MHT = Modified Hodge Test
N/A = not applicable / not available / not specified / insufficient, uncertain or inconclusive data
NICU = neonatal intensive care unit
PCR = polymerase chain reaction
pt. = patient
RT-PCR / qPCR = real-time PCR / quantitative PCR
seq. = sequencing
surf. = surface
